# Supplementary material for: Redox-Regulated Magnetic Conversions between Ferro- and Antiferromagnetism in Organic Nitroxide Diradicals
Source: Molecules. 2023 Aug 24;28(17):6232. doi: 10.3390/molecules28176232 (PMC10488413; doi:10.3390/molecules28176232)
Supplement: Supplementary file 1 [file molecules-28-06232-s001.zip]

Archive with 1 entries (1 files):
- molecules-2536791-supplementary.pdf
